# Supplementary material for: Polysomnographic and Electromyographic Evaluation of Sleep Bruxism in Young Colombian Adults: Case-Control Study
Source: J Clin Med. 2025 Sep 17;14(18):6521. doi: 10.3390/jcm14186521 (PMC12470407; doi:10.3390/jcm14186521)
Supplement: Supplementary file 1 [file jcm-14-06521-s001.zip]

Archive with 1 entries (1 files):
- jcm-3877219-supplementary.xlsx
