# Supplementary material for: Polysomnographic and Electromyographic Evaluation of Sleep Bruxism in Young Colombian Adults: Case-Control Study
Source: J Clin Med. 2025 Sep 17;14(18):6521. doi: 10.3390/jcm14186521 (PMC12470407; doi:10.3390/jcm14186521)
Supplement: Supplementary file 1 [file jcm-14-06521-s001.zip › jcm-3877219-supplementary.xlsx]

## Sheet: PSG
Groups	Age (years)	Total Sleep time (min)	REM Sleep time (min)	N-REM Sleep time (min)	Stage 1 sleep (min)	Stage 2 sleep (min)	Stage 3 sleep (min)	Total Arousal (count)	REM arousals index (arousals/hr)	N-REM arousals index (arousals/hr)	Central Apnea Episodes (count)	Obstructive Apnea Episodes (count)	Mixed Apnea Episodes (count)	Hypopnea Episodes (count)	N-REM Oximetry (%)	REM Oximetry (%)	N-REM heart rate (beats/min)	REM heart rate (beats/min)	Overall heart rate during sleep (mean)	Total PLMS (count)	PLMS in arousals (count)	Total Bruxism Events (count)	N-REM Bruxism Events (count)	REM Bruxism Events (count)	Bruxism REM Index (events/hr)	Bruxism N-REM Index (events/hr)	Bruxism Events in arousals (count)
Case	25	435	76.5	358.5	13.5	275	70	19	15	13	1	0	0	106	91	92	58	56	57	114	4	374	282	92	51.6	47.2	209
Case	26	387	146	241	13.5	177.5	50	20	8	6	0	0	0	3	95	95	61	62	63	47	6	195	73	122	30.2	18.2	44
Case	25	363	135.5	228	6	199.5	22.5	31	14	9	5	15	6	55	93	93	57	57	56	40	2	382	195	187	63.1	51.3	93
Case	22	403.5	130.5	273	0	186	87	25	11	4	0	1	1	16	94	94	60	62	60	101	1	196	65	131	29.1	14.3	78
Case	19	397.5	132	265.5	16	180	69.5	52	24	8	0	0	0	11	95	96	67	68	67	55	2	376	220	156	56.8	49.7	230
Case	18	346.5	200	146.5	6.5	91.5	48.5	58	17	8	2	9	3	116	93	94	62	72	69	178	26	537	107	430	93	43.8	120
Case	27	436	172.5	263.5	15	227	21.5	61	21	11	0	0	2	35	94	94	62	63	62	142	15	251	75	176	34.5	17.1	45
Case	21	394.5	84.5	310	51	199.5	59.5	14	10	4	0	0	0	28	94	94	72	74	75	33	0	172	136	6	26.1	26.3	17
Case	33	415	164.5	250.5	13.5	220	17	21	8	10	3	1	1	59	90	91	68	69	69	72	2	260	161	99	37.6	38.6	61
Case	19	362.5	106.5	256	0	186	70	9	11	36	0	0	0	1	93	94	78	80	78	39	1	152	101	40	25.3	23.7	77
Case	24	410	115	295	11	244.5	39.5	15	8	14	1	0	0	15	94	95	60	61	60	126	8	182	125	57	26.6	25.4	63
Case	22	391.5	102.5	289	0	242	47	32	19	15	1	0	0	26	94	94	74	77	75	88	9	402	279	124	61.6	57.9	135
Case	22	393.6	208.5	185	1.5	121	62.5	67	19	26	0	0	0	16	94	95	68	70	70	37	6	190	46	144	29	14.9	53
Case	18	306.5	84.5	222	4.5	134	83.5	10	7	14	0	2	0	20	96	96	57	64	58	108	6	230	139	91	45	37.6	119
Case	20	397	132	265	0	182	83	14	6	5	0	0	0	1	93	93	61	59	60	50	7	166	53	87	25.2	12	30
Case	25	379.5	36.5	343	19	275.5	48.5	5	8	6	0	0	0	8	95	95	70	72	70	84	2	159	102	26	25.2	17.8	49
Case	23	365.5	113	252.5	2	204.5	46	13	7	5	0	0	1	12	94	94	65	64	65	36	0	220	108	112	36.1	25.7	65
Case	24	427	132	295	4	253	38	34	15	10	0	0	0	3	92	93	59	58	59	66	9	469	287	182	65.9	58.4	77
Case	25	358.5	42	316.5	6.5	272	38	4	6	5	0	0	0	0	93	92	74	74	73	88	6	117	95	22	24.6	18	32
Case	19	423.5	160	263.5	5.5	135	123	86	32	14	0	0	1	48	93	93	75	74	75	180	19	180	60	120	25.5	13.7	138
Control	22	344.5	116	228.5	20.5	153	55	3	2	1	0	0	0	2	93	94	72	68	70	12	0	43	6	37	7.5	16	5
Control	20	413.5	100	313.5	11.5	241	61	32	19	12	0	0	0	111	91	92	47	44	46	70	7	95	64	31	13.8	12.2	45
Control	18	326	62.5	263.5	60.5	137.5	65.5	10	10	15	0	0	0	11	95	95	61	64	62	79	5	46	33	13	8.5	7.5	76
Control	23	431	52.5	378.5	30	280	68.5	7	8	10	0	0	0	13	93	93	76	79	77	30	2	1	1	0	0.1	0.2	1
Control	21	389	158.5	230.5	3.5	125	102	37	14	6	0	0	0	33	94	95	70	71	70	64	4	13	4	9	2	1	8
Control	20	386	106	280	4	238.5	37.5	17	10	8	0	2	0	12	93	93	60	66	62	47	3	108	42	66	16.8	9	35
Control	18	419.5	105.5	314	10.5	216.5	87	17	10	8	0	3	1	47	94	94	51	51	49	69	0	52	34	18	7.4	6.5	59
Control	19	417.5	160	257.5	7.5	215.5	34.4	28	11	8	0	0	1	16	90	91	65	67	66	32	4	36	13	23	5.2	3	14
Control	20	369	135.5	233.5	17.5	111	105	42	19	5	0	0	0	0	94	95	58	61	58	61	7	116	47	69	18.9	12.2	61
Control	20	400.5	117	283.5	29.5	206	48	19	10	6	1	0	0	8	94	94	86	82	85	32	3	75	62	13	11.2	13.1	13
Control	19	439.5	129.5	310	15.5	211	83.5	25	12	8	0	0	0	11	95	95	59	60	60	38	7	139	62	77	19	12	32
Control	21	423.5	89	334.5	47	236	51.5	15	10	18	0	1	0	47	94	95	61	59	61	70	3	19	16	3	2.7	2.9	22
Control	19	394.4	74.5	319.5	9	244.5	66	21	17	10	1	0	0	8	94	94	77	83	78	35	4	34	29	5	5.2	5.4	18
Control	20	260	72.5	187.5	20.5	85	82	0	0	1	0	0	0	0	92	93	44	46	49	19	0	23	10	13	5.3	3.2	7
Control	20	452	452	452	7.5	7.5	7.5	61	8	8	0	0	0	26	94	9	53	53	52	85	2	129	129	129	17.1	17.1	31
Control	21	382.5	118.5	264	11.5	183	69.5	14	7	9	0	0	0	17	92	93	74	73	73	59	5	41	26	15	6.4	5.9	12
Control	24	259.5	50.5	209	34.5	157.5	17	29	34	15	2	2	1	10	92	94	58	58	59	61	14	77	61	16	17.8	17.5	25
Control	22	261.5	91	170.5	5.5	80.5	84.5	16	11	4	0	0	0	0	90	93	75	77	74	33	7	68	27	41	15.6	9.5	42
Control	21	324.5	33.5	291	12	211.5	67.5	4	7	11	0	0	1	16	95	95	71	78	72	49	3	41	38	3	7.6	7.8	32
Control	19	341.5	99.5	242	4	161	77	15	9	3	0	0	0	0	94	95	82	85	82	49	1	83	41	42	14.6	10.2	24

## Sheet: sEMG
ID	Right masseter muscle (lb)	Left masseter muscle (lb)	Asymmetry masseter muscle	Right temporal muscle (lb)	Left temporal muscle (lb)	Asymmetry temporal muscle	Mean Contractile Force Right masseter muscle (lb)	Mean Contractile Force Left temporal muscle (lb)	Mean Contractile Force Asymmetry masseter muscle
Case	0.0706705	0.0706705	-0.242107	0.0387184	0.0387184	-0.0511481	0.4	0.4	-0.585288
Case	0.0108681	0.0120778	-0.242107	0.0387184	0.0493963	-0.0511481	0.6	0.3	-0.4088
Case	0.0305517	0.0332474	-0.126921	0.0173129	0.0257814	0.0375371	0.6	0.6	0.220493
Case	0.0135045	0.00814688	0.446579	0.01781	0.0195751	-0.210855	0.5	0.5	-0.17632
Case	0.0317788	0.0412749	-0.349804	0.030535	0.0310779	-0.0715723	0.4	0.4	-0.277644
Case	0.0340147	0.0336802	0.144042	0.0336918	0.0304477	0.0393281	0.4	0.5	-0.161971
Case	0.0376973	0.0304635	0.0801968	0.0237975	0.00964076	0.564589	0.6	0.6	-0.0461588
Case	0.0147582	0.0171693	-0.239685	0.0181305	0.0631138	-0.514226	0.6	0.6	-0.3892
Case	0.0152552	0.0116331	-0.226359	0.0145927	0.0168931	0.187467	0.6	0.6	-0.157263
Case	0.00905401	0.0150067	-0.629229	0.012493	0.00816369	0.290875	0.3	0.4	0.341022
Case	0.0526077	0.0203501	0.815266	0.0248241	0.0212305	0.152706	0.4	0.4	0.582395
Case	0.0549202	0.0187289	0.714142	0.0491366	0.0249841	0.628996	0.6	0.6	0.693836
Case	0.0282401	0.0306011	0.526814	0.0389903	0.0120051	0.415544	0.4	0.4	0.0782969
Case	0.0486817	0.0312748	0.391747	0.0478172	0.026749	0.509956	0.4	0.4	0.654509
Case	0.114562	0.980356	-0.864835	0.615784	0.964889	-0.329027	0.6	0.6	-0.676024
Case	0.0428635	0.0522019	-0.0579527	0.0665756	0.0529344	-0.0579527	0.6	0.6	0.0853616
Case	0.0415141	0.0350237	-0.0128905	0.0492776	0.0451198	0.212127	0.3	0.3	-0.251839
Case	0.00662988	0.00559172	0.442668	0.0131213	0.00739125	0.63168	0.4	0.4	0.329656
Control	0.127984	0.223016	-0.587659	0.262227	0.215806	0.184863	0.6	0.6	-0.549931
Control	0.0508496	0.0418635	0.214393	0.109619	0.106105	0.0515502	0.4	0.4	0.214567
Control	0.0110976	0.00971807	-0.676661	0.0165734	0.0133573	-0.123894	0.6	0.6	-0.260396
Control	0.0330631	0.0216152	0.0353044	0.0246743	0.0231762	0.111391	0.6	0.6	-0.472864
Control	0.0708324	0.056266	0.334514	0.0395395	0.0409465	0.056875	0.4	0.4	0.348701
Control	0.04971	0.0640808	-0.263304	0.0433819	0.0665083	-0.506449	0.5	0.5	0.487175
Control	0.00744838	0.00655291	0.194977	0.0064229	0.0113293	-0.534541	0.4	0.4	0.390588
Control	0.0162963	0.0267545	-0.460641	0.0295366	0.0211485	0.36335	0.5	0.4	-0.549651
Control	0.132232	0.0618501	0.514561	0.0770166	0.0620145	0.186914	0.5	0.5	0.553537
Control	0.0475425	0.0505155	-0.0470825	0.0388182	0.0305144	0.282181	0.3	0.2	0.17312
Control	0.213846	0.446589	-0.719368	0.0486546	0.0569167	-0.123282	0.4	0.4	-0.139339
Control	0.031055	0.0540568	-0.532974	0.329271	0.0420276	0.902659	0.6	0.6	-0.544498
Control	0.0937367	0.0839433	0.0933478	0.064307	0.0576731	0.0484419	0.5	0.5	-0.281065
Control	0.0340479	0.0705571	-0.580688	0.0432935	0.0367453	0.22438	0.6	0.5	-0.480098
Control	0.0242533	0.0213564	0.441337	0.0311519	0.0318966	0.0133157	0.4	0.4	0.183018
Control	0.0382513	0.0580162	-0.365904	0.0561855	0.0448768	0.178221	0.6	0.6	0.185754
Control	0.0491881	0.0318977	0.395532	0.0328323	0.0595034	-0.206192	0.4	0.4	0.265094
Control	0.0288391	0.0393435	-0.296727	0.0290336	0.0320923	-0.127581	0.6	0.5	-0.343266
Control	0.0121083	0.0434789	-0.752343	0.0211555	0.0241403	-0.166518	0.4	0.4	-0.040032
